# Supplementary material for: Tick-Borne Encephalitis Virus Seropositivity among Tick Infested Individuals in Serbia
Source: Pathogens. 2021 Mar 5;10(3):301. doi: 10.3390/pathogens10030301 (PMC8001322; doi:10.3390/pathogens10030301)
Supplement: Supplementary file 1 [file pathogens-10-00301-s001.zip › Supplementary table 1.xlsx]

## Sheet: Sheet1
Gender	Age	IFA results	Place/village/town of patient residency	Municipality	Place/village/town of tick aquiring location	Municipality	Tick species	Tick developlment stage	Patients with two ticks	Development stage	Patients with three ticks	Developlment stage
f	7	SERONEGATIVE	Novi Sad	Novi Sad	Rakovac	Beočin	Ixodes ricinus	Adult, female
m	42	SERONEGATIVE	Sremska Kamenica	Petrovaradin	Bocke	Novi Sad	Ixodes ricinus	Adult, female
m	8	SERONEGATIVE	Sremska Kamenica	Novi Sad	Sremska Kamenica	Petrovaradin	Ixodes ricinus	Nymph
m	7	SERONEGATIVE	Novi Sad	Novi Sad	Novi Sad	Novi Sad	Ixodes ricinus	Larva
f	6	SERONEGATIVE	Sremska Kamenica	Petrovaradin	Paragovo	Novi Sad	Ixodes ricinus	Nymph
f	43	SERONEGATIVE	Novi Sad	Novi Sad	Račanska šljivovica	Bajina Bašta	Ixodes ricinus	Nymph
m	7	SERONEGATIVE	Novi Sad	Novi Sad	Banstol	Inđija	Ixodes ricinus	Adult, female
m	64	SERONEGATIVE	Novi Sad	Novi Sad	Novi Sad	Novi Sad	Ixodes ricinus	Adult, female
m	35	SEROPOSITIVE	Sremska Kamenica	Petrovaradin	Sremska Kamenica	Petrovaradin	Ixodes ricinus	Nymph
m	6	SEROPOSITIVE	Novi Sad	Novi Sad	Popovica	Novi Sad	Ixodes ricinus	Nymph
f	65	SEROPOSITIVE	Novi Sad	Novi Sad	Novi Sad	Novi Sad	Ixodes ricinus	Adult, female
m	2	SEROPOSITIVE	Novi Sad	Novi Sad	Sremska Kamenica	Petrovaradin	Ixodes ricinus	Adult, female
m	51	SERONEGATIVE	Petrovaradin	Petrovaradin	Popovica	Novi Sad	Ixodes ricinus	Nymph
m	2	SEROPOSITIVE	Novi Sad	Novi Sad	Fruška gora	Irig	Ixodes ricinus	Nymph
m	59	SEROPOSITIVE	Obrovac	Bačka Palanka	Obrovac	Bačka Palanka	Ixodes ricinus	Adult, female
m	13	SERONEGATIVE	Sremska Kamenica	Petrovaradin	Sremska Kamenica	Petrovaradin	Ixodes ricinus	Nymph
f	65	SERONEGATIVE	Novi Sad	Novi Sad	Bačko Gradište	Bečej	Ixodes ricinus	Adult, female
m	53	SERONEGATIVE	Novi Sad	Novi Sad	Kisač	Novi Sad	Ixodes ricinus	Adult, female
f	52	SERONEGATIVE	Novi Sad	Novi Sad	Fruška gora, Kaluđerica	Beočin	Ixodes ricinus	Nymph	Ixodes ricinus	Nymph
m	39	SERONEGATIVE	Novi Sad	Novi Sad	Andrevlje	Beočin	Ixodes ricinus	Adult, female
m	66	SERONEGATIVE	Kisač	Novi Sad	Kisač	Novi Sad	Ixodes ricinus	Adult, female
f	25	SERONEGATIVE	Novi Sad	Novi Sad	Rakovac	Beočin	Ixodes ricinus	Nymph
f	8	SERONEGATIVE	Novi Sad	Novi Sad	Zasavica	Mačva	Ixodes ricinus	Adult, female
f	72	SEROPOSITIVE	Novi Sad	Novi Sad	Novi Sad	Novi Sad	Ixodes ricinus	Adult, female	Ixodes ricinus	Adult, female
m	3	SEROPOSITIVE	Novi Sad	Novi Sad	Bukovac	Beočin	Rhipicephalus sanguineus	Adult, female
m	59	SERONEGATIVE	Petrovaradin	Petrovaradin	Popovica	Novi Sad	Ixodes ricinus	Adult, female
m	30	SERONEGATIVE	Veternik	Novi Sad	Valjevo	Valjevo	Ixodes ricinus	Nymph
m	16	SEROPOSITIVE	Novi Sad	Novi Sad	Rtanj	Boljevac	Ixodes ricinus	Adult, female
f	13	SERONEGATIVE	Ledinci	Novi Sad	Ledinci	Petrovaradin	Ixodes ricinus	Nymph
f	58	SEROPOSITIVE	Novi Sad	Novi Sad	Čortanovci	Inđija	Ixodes ricinus	Adult, female
f	4	SERONEGATIVE	Sremska Kamenica	Petrovaradin	Paragovo	Novi Sad	Ixodes ricinus	Nymph
m	52	SERONEGATIVE	Novi Sad	Novi Sad	Vrdnik	Irig	Ixodes ricinus	Adult, female
m	60	SERONEGATIVE	Kovilj	Novi Sad	Bečej	Bečej	Ixodes ricinus	Adult, female
m	49	SERONEGATIVE	Novi Sad	Novi Sad	Bečej	Bečej	Ixodes ricinus	Adult, female
f	18	SERONEGATIVE	Novi Sad	Novi Sad	Novi Sad	Novi Sad	Dermacentor reticulatus	Adult, female
m	44	SERONEGATIVE	Novi Sad	Novi Sad	Hopovo	Irig	Ixodes ricinus	Nymph
m	15	SERONEGATIVE	Rumenka	Novi Sad	Rumenka	Novi Sad	Ixodes ricinus	Adult, female
f	13	SERONEGATIVE	Ledinci	Novi Sad	Sremska Kamenica	Petrovaradin	Ixodes ricinus	Nymph
m	24	SERONEGATIVE	Novi Sad	Novi Sad	Fruška gora	Inđija	Ixodes ricinus	Nymph
m	63	SERONEGATIVE	Novi Sad	Novi Sad	Novi Sad	Novi Sad	Ixodes ricinus	Adult, female
f	69	SERONEGATIVE	Novi Sad	Novi Sad	Ledinci	Petrovaradin	Ixodes ricinus	Adult, female
m	11	SERONEGATIVE	Novi Sad	Novi Sad	Spomenik slobode	Irig	Ixodes ricinus	Nymph
f	61	SERONEGATIVE	Novi Sad	Novi Sad	Fruška gora	Sremska Mitrovica	Ixodes ricinus	Adult, female
f	44	SERONEGATIVE	Stepanovićevo	Novi Sad	Sremska Kamenica	Petrovaradin	Ixodes ricinus	Nymph
m	54	SERONEGATIVE	Veternik	Novi Sad	Dobra	Golubac	Ixodes ricinus	Adult, male
f	38	SERONEGATIVE	Novi Sad	Novi Sad	Vrbas	Vrbas	Ixodes ricinus	Nymph
f	18	SERONEGATIVE	Novi Sad	Novi Sad	Novi Sad	Novi Sad	Ixodes ricinus	Nymph
f	59	SERONEGATIVE	Obrovac	Petrovaradin	Obrovac	Bačka Palanka	Ixodes ricinus	Nymph
m	39	SERONEGATIVE	Novi Sad	Novi Sad	Banja Vrujici	Mionica	Ixodes ricinus	Nymph
m	72	SERONEGATIVE	Novi Sad	Novi Sad	Vranje	Vranje	Ixodes ricinus	Adult, female
f	30	SERONEGATIVE	Novi Sad	Novi Sad	Čurug	Žabalj	Ixodes ricinus	Nymph
m	43	SERONEGATIVE	Novi Sad	Novi Sad	Novi Sad	Novi Sad	Ixodes ricinus	Nymph
m	7	SERONEGATIVE	Novi Sad	Novi Sad	Novi Sad	Novi Sad	Dermacentor reticulatus	Adult, female
m	7	SEROPOSITIVE	Sremska Kamenica	Novi Sad	Veliko Gradište	Veliko Gradište	Ixodes ricinus	Nymph
m	30	SERONEGATIVE	Novi Sad	Novi Sad	Stražilovo	Sremski Karlovci	Ixodes ricinus	Nymph
f	5	SERONEGATIVE	Bački Jarak	Temerin	Sremska Kamenica	Petrovaradin	Ixodes ricinus	Nymph
m	10	SERONEGATIVE	Mol	Ada	Bešenovačko jezero	Sremska Mitrovica	Ixodes ricinus	Nymph
m	61	SERONEGATIVE	Novi Sad	Novi Sad	Tisa	Bečej	Ixodes ricinus	Adult, female
f	8	SERONEGATIVE	Novi Sad	Novi Sad	Popovica	Petrovaradin	Ixodes ricinus	Nymph
m	9	SERONEGATIVE	Futog	Novi Sad	Krupanj	Krupanj	Ixodes ricinus	Adult
m	40	SERONEGATIVE	Novi Sad	Novi Sad	Šabac	Šabac	Ixodes ricinus	Nymph
f	69	SERONEGATIVE	Novi Sad	Novi Sad	Novi Sad	Novi Sad	Ixodes ricinus	Nymph
m	43	SERONEGATIVE	Zrenjanin	Zrenjanin	Kać	Novi Sad	Ixodes ricinus	Adult, female
m	51	SERONEGATIVE	Novi Sad	Novi Sad	Rumenka	Novi Sad	Ixodes ricinus	Larva
f	69	SERONEGATIVE	Bački Maglić	Bački Petrovac	Neštin	Bačka Palanka	Ixodes ricinus	Adult, female
f	47	SERONEGATIVE	Sremska Kamenica	Petrovaradin	Sremska Kamenica	Petrovaradin	Ixodes ricinus	Adult, female
f	70	SERONEGATIVE	Sajlovo	Novi Sad	Sajlovo	Novi Sad	Ixodes ricinus	Adult, female	Ixodes ricinus	Adult, female
f	61	SERONEGATIVE	Novi Sad	Novi Sad	Nadalj	Srbobran	Ixodes ricinus	Adult, female
m	51	SERONEGATIVE	Novi Sad	Novi Sad	Rumenka	Novi Sad	Ixodes ricinus	Larva
f	17	SERONEGATIVE	Čenej	Novi Sad	Čenej	Novi Sad	Ixodes ricinus	Adult, female
f	6	SERONEGATIVE	Novi Sad	Novi Sad	Bukovac	Beočin	Ixodes ricinus	Nymph
f	9	SERONEGATIVE	Novi Sad	Novi Sad	Divčibare	Valjevo	Ixodes ricinus	Adult, female
f	8	SERONEGATIVE	Novi Sad	Novi Sad	Rumenka	Novi Sad	Ixodes ricinus	Nymph
f	56	SERONEGATIVE	Novi Sad	Novi Sad	Andrevlje	Beočin	Ixodes ricinus	Adult, female
f	53	SERONEGATIVE	Novi Sad	Novi Sad	Novi Sad	Novi Sad	Ixodes ricinus	Adult, female	Ixodes ricinus	Nymph
f	68	SERONEGATIVE	Obrovac	Bačka Palanka	Obrovac	Bačka Palanka	Ixodes ricinus	Adult, female
m	13	SERONEGATIVE	Novi Sad	Novi Sad	Panonija	Bačka Topola	Ixodes ricinus	Nymph
m	38	SERONEGATIVE	Novi Sad	Novi Sad	Golubac, Dobra	Golubac	Ixodes ricinus	Adult, female
f	28	SERONEGATIVE	Novi Sad	Novi Sad	Fruška gora	Petrovaradin	Ixodes ricinus	Nymph
m	31	SERONEGATIVE	Novi Sad	Novi Sad	Fruška gora	Petrovaradin	Ixodes ricinus	Nymph
f	52	SERONEGATIVE	Novi Sad	Novi Sad	Fruška gora, Kaluđerica	Beočin	Ixodes ricinus	Nymph
f	53	SERONEGATIVE	Petrovaradin	Petrovaradin	Planina Bukulja	Aranđelovac	Ixodes ricinus	Adult, female
f	53	SEROPOSITIVE	Novi Sad	Novi Sad	Novi Sad	Novi Sad	Ixodes ricinus	Adult, female
f	34	SERONEGATIVE	Novi Sad	Novi Sad	Novi Sad	Novi Sad	Ixodes ricinus	Nymph
f	86	SERONEGATIVE	Novi Sad	Novi Sad	Stari Ledinci	Petrovaradin	Ixodes ricinus	Nymph
f	60	SEROPOSITIVE	Novi Sad	Novi Sad	Rakovac	Beočin	Ixodes ricinus	Adult, female
f	59	SERONEGATIVE	Novi Sad	Novi Sad	Čerević	Beočin	Ixodes ricinus	Nymph
m	35	SERONEGATIVE	Novi Sad	Novi Sad	Stara Planina. Dojkinac	Pirot	Ixodes ricinus	Nymph
m	5	SERONEGATIVE	Futog	Novi Sad	Futog	Novi Sad	Ixodes ricinus	Nymph
f	39	SERONEGATIVE	Novi Sad	Novi Sad	Novi Sad	Novi Sad	Ixodes ricinus	Nymph
m	10	SERONEGATIVE	Novi Sad	Novi Sad	Novi Sad	Novi Sad	Ixodes ricinus	Nymph
f	65	SERONEGATIVE	Novi Sad	Novi Sad	Novi Sad	Novi Sad	Ixodes ricinus	Adult, female
m	41	SERONEGATIVE	Novi Sad	Novi Sad	Čortanovci	Inđija	Ixodes ricinus	Nymph
f	5	SERONEGATIVE	Novi Sad	Novi Sad	Bocke	Novi Sad	Ixodes ricinus	Larva	Ixodes ricinus	Larva	Ixodes ricinus	Larva
m	69	SERONEGATIVE	Sremska Kamenica	Petrovaradin	Sremska Kamenica	Petrovaradin	Ixodes ricinus	Adult, female
m	14	SERONEGATIVE	Veternik	Novi Sad	Popovica	Petrovaradin	Ixodes ricinus	Adult, female
m	9	SERONEGATIVE	Sremska Kamenica	Novi Sad	Sremska Kamenica	Petrovaradin	Ixodes ricinus	Nymph
f	39	SERONEGATIVE	Novi Sad	Novi Sad	Novi Sad	Novi Sad	Ixodes ricinus	Nymph
f	35	SERONEGATIVE	Novi Sad	Novi Sad	Paragovo	Novi Sad	Ixodes ricinus	Nymph
f	40	SERONEGATIVE	Novi Sad	Novi Sad	Rakovac	Beočin	Ixodes ricinus	Nymph
f	38	SERONEGATIVE	Novi Sad	Novi Sad	Ledinci	Petrovaradin	Ixodes ricinus	Larva	Ixodes ricinus	Larva
f	4	SERONEGATIVE	Novi Sad	Novi Sad	Ledinci	Petrovaradin	Ixodes ricinus	Larva
m	39	SERONEGATIVE	Novi Sad	Novi Sad	Ledinci	Petrovaradin	Ixodes ricinus	Larva
f	62	SERONEGATIVE	Novi Sad	Novi Sad	Čelarevo	Bačka Palanka	Ixodes ricinus	Nymph
f	61	SEROPOSITIVE	Novi Sad	Novi Sad	Novi Sad	Novi Sad	Ixodes ricinus	Adult, female
f	64	SERONEGATIVE	Novi Sad	Novi Sad	Novi Sad	Novi Sad	Rhipicephalus sanguineus	Adult, female
m	6	SERONEGATIVE	Novi Sad	Novi Sad	Vlasinsko jezero	Surdulica	Ixodes ricinus	Nymph
m	12	SERONEGATIVE	Novi Sad	Novi Sad	Čerević	Beočin	Ixodes ricinus	Nymph
f	9	SERONEGATIVE	Veternik	Novi Sad	Irig	Irig	Ixodes ricinus	Nymph
f	14	SERONEGATIVE	Novi Sad	Novi Sad	Staro Hopovo	Irig	Ixodes ricinus	Adult, female
m	37	SERONEGATIVE	Bukovac	Petrovaradin	Velika Remeta	Irig	Ixodes ricinus	Adult, female	Ixodes ricinus	Adult, female
m	7	SERONEGATIVE	Novi Sad	Novi Sad	Banstol	Inđija	Ixodes ricinus	Adult, female
f	76	SEROPOSITIVE	Novi Sad	Novi Sad	Tekije	Petrovaradin	Ixodes ricinus	Adult, female
