# Supplementary material for: Tick-Borne Encephalitis Virus Seropositivity among Tick Infested Individuals in Serbia
Source: Pathogens. 2021 Mar 5;10(3):301. doi: 10.3390/pathogens10030301 (PMC8001322; doi:10.3390/pathogens10030301)
Supplement: Supplementary file 1 [file pathogens-10-00301-s001.zip › Supplementary table 2.xlsx]

## Sheet: Sheet1
Sample No	Gender	Age (y)	Residency	Municipality	Occupation	Infested by tick in last 6 months	Hobby as a risk factor for encounter with ticks	Recieved any kind of vaccines in previous 30 days	Seroreactivity against TBEV
1	m	21	Novi Sad	Novi Sad	student	No	No	No	NO
2	m	48	Novi Sad	Novi Sad	worker	No	Yes	No	NO
3	m	46	Odžaci	Odžaci	teacher	No	No	No	NO
4	m	40	Novi Sad	Novi Sad	traffic technician	No	Yes	No	NO
5	m	49	Novi Sad	Novi Sad	commercialist	No	No	No	NO
6	m	45	Novi Sad	Novi Sad	driver	No	No	No	NO
7	m	18	Novi Sad	Novi Sad	student	No	No	No	NO
8	m	18	Novi Sad	Novi Sad	student	No	No	No	NO
9	m	59	Novi Sad	Novi Sad	electrical technician	No	Yes	No	NO
10	f	25	Novi Sad	Novi Sad	MD	No	No	No	NO
11	f	50	Novi Sad	Novi Sad	typist	No	Yes	No	NO
12	f	41	Novi Sad	Novi Sad	commercialist	No	Yes	No	NO
13	f	53	Novi Sad	Novi Sad	electrical technician	No	Yes	No	NO
14	f	23	Novi Sad	Novi Sad	student	No	No	No	NO
15	m	58	Obrovac	Bačka Palanka	uneployed	No	Yes	No	NO
16	m	58	Obrovac	Bačka Palanka	economic technician	No	Yes	Yes (21 days ago)	NO
17	m	60	Obrovac	Bačka Palanka	worker	No	Yes	No	YES
18	f	56	Obrovac	Bačka Palanka	nurse	No	Yes	No	NO
19	m	36	Obrovac	Bačka Palanka	teacher	No	Yes	No	NO
20	m	23	Obrovac	Bačka Palanka	worker	No	No	No	NO
21	m	51	Bačka Palanka	Bačka Palanka	automechanic	No	Yes	No	NO
22	m	47	Obrovac	Bačka Palanka	worker	No	Yes	No	YES
23	m	22	Obrovac	Bačka Palanka	farmer	No	Yes	No	NO
24	m	38	Obrovac	Bačka Palanka	farmer	No	Yes	No	NO
25	m	36	Novi Sad	Novi Sad	electrical technician	No	No	No	NO
26	m	62	Novi Sad	Novi Sad	driver	No	Yes	No	NO
27	m	60	Novi Sad	Novi Sad	textile technician	No	Yes	No	NO
28	m	48	Novi Sad	Novi Sad	whitesmith	No	Yes	No	NO
29	m	39	Obrovac	Bačka Palanka	electromechanic	No	Yes	No	NO
30	m	29	Obrovac	Bačka Palanka	jurist	No	Yes	No	NO
31	f	22	Tovariševo	Bačka Palanka	educator	No	Yes	No	NO
32	f	44	Tovariševo	Bačka Palanka	uneployed	No	No	No	NO
33	f	37	Novi Sad	Novi Sad	merchant	No	Yes	No	NO
34	f	22	Novi Sad	Novi Sad	student	No	Yes	No	NO
35	f	34	Novi Sad	Novi Sad	manager	No	Yes	No	NO
36	f	47	Bečej	Bečej	commercialist	No	Yes	No	NO
37	f	33	Novi Sad	Novi Sad	lab technician	No	Yes	No	NO
38	m	23	Novi Sad	Novi Sad	student	No	Yes	No	NO
39	f	22	Bođani	Bač	student	Yes	No	No	NO
40	f	22	Obrovac	Bačka Palanka	nurse	No	No	No	NO
41	f	25	Obrovac	Bačka Palanka	merchant	No	No	No	NO
42	f	43	Obrovac	Bačka Palanka	merchant	No	Yes	No	NO
43	f	31	Obrovac	Bačka Palanka	economist	No	Yes	No	NO
44	f	55	Obrovac	Bačka Palanka	administrative worker	No	Yes	No	NO
45	f	28	Gospođinci	Žabalj	Accountant	No	No	No	NO
46	f	28	Novi Sad	Novi Sad	educator	No	No	No	NO
47	f	53	Temerin	Temerin	worker	No	No	No	NO
48	f	61	Temerin	Temerin	economic technician	No	No	No	NO
49	f	38	Temerin	Temerin	jurist	No	Yes	Yes (18 days ago)	NO
50	f	46	Temerin	Temerin	worker	No	No	No	NO
